# Supplementary material for: Preparation and Immobilization Mechanism on a Novel Composite Carrier PDA-CF/PUF to Improve Cells Immobilization and Xylitol Production
Source: Foods. 2024 Jun 18;13(12):1911. doi: 10.3390/foods13121911 (PMC11202654; doi:10.3390/foods13121911)
Supplement: Supplementary file 1 [file foods-13-01911-s001.zip]

Archive with 1 entries (1 files):
- foods-2927547-supplementary.pdf
